# Supplementary material for: Dietary magnesium supplementation improves lifespan in a mouse model of progeria
Source: EMBO Mol Med. 2020 Aug 16;12(10):e12423. doi: 10.15252/emmm.202012423 (PMC7539193; doi:10.15252/emmm.202012423)
Supplement: Supplementary file 4 — Source Data for Expanded View [file EMMM-12-e12423-s009.zip]

Archive with 9 entries (8 files):
- Data_source_FigureEV4.pdf
- __MACOSX/
- __MACOSX/._Data_source_FigureEV4.pdf
- Data_source_FigureEV1.pdf
- __MACOSX/._Data_source_FigureEV1.pdf
- Data_source_FigureEV2.pdf
- __MACOSX/._Data_source_FigureEV2.pdf
- Data_source_FigureEV3.pdf
- __MACOSX/._Data_source_FigureEV3.pdf
